# Supplementary material for: Establishment of a Seven-Gene Signature Associated with CD8+ T Cells through the Utilization of Both Single-Cell and Bulk RNA-Sequencing Techniques in Clear Cell Renal Cell Carcinoma
Source: Int J Mol Sci. 2023 Sep 6;24(18):13729. doi: 10.3390/ijms241813729 (PMC10530336; doi:10.3390/ijms241813729)
Supplement: Supplementary file 1 [file ijms-24-13729-s001.zip]

Archive with 4 entries (4 files):
- Supplementary Table S2-GO.xls
- Supplementary Table S3-KEGG.xls
- Supplementary Table S4-primers for qRT-PCR.xls
- Supplementary Table S1-immune and CD8+ T cells-related DEGs.xls
