# Supplementary material for: Establishment of a Seven-Gene Signature Associated with CD8+ T Cells through the Utilization of Both Single-Cell and Bulk RNA-Sequencing Techniques in Clear Cell Renal Cell Carcinoma
Source: Int J Mol Sci. 2023 Sep 6;24(18):13729. doi: 10.3390/ijms241813729 (PMC10530336; doi:10.3390/ijms241813729)
Supplement: Supplementary file 1 [file ijms-24-13729-s001.zip › Supplementary Table S2-GO.xls]

ONTOLOGY	ID	Description	GeneRatio	BgRatio	pvalue	p.adjust	qvalue	geneID	Count
BP	GO:0006958	complement activation, classical pathway	54/513	108/18723	1.72625550109571e-55	6.37851407654865e-52	5.77296181787481e-52	IGHV4-4/IGHD/IGLL5/IGHV3-66/IGHV4-34/IGLC3/IGHV3-35/IGHV2-70/IGLC6/IGHV1-24/IGHV3-23/IGHV5-51/IGHV1-69D/IGHV3-72/IGHV1-58/IGHV3-73/IGHV4-59/IGHV4-39/IGHV3-49/APCS/IGHV4-28/IGHG4/IGHV5-10-1/IGHG3/IGHV3-13/IGHV1-45/IGHV6-1/IGHA1/IGKC/IGHM/IGHV3-74/IGLC7/IGHV3-11/C1S/IGHA2/IGHV3-64D/IGHV3-21/IGHV2-5/IGHV3-15/IGHV1-69/IGLC2/IGHV3-7/IGHV3-20/IGHG1/CRP/IGHV3-48/IGHE/IGHV3-53/IGHV3-43/IGHV3-33/IGHV1-69-…	54
BP	GO:0006910	phagocytosis, recognition	52/513	100/18723	1.22725957814659e-54	2.26736207062583e-51	2.05210719987985e-51	IGHV4-4/LBP/IGHD/IGLL5/IGHV3-66/IGHV4-34/IGLC3/IGHV3-35/IGHV2-70/IGLC6/IGHV1-24/IGHV3-23/IGHV5-51/IGHV1-69D/IGHV3-72/IGHV1-58/IGHV3-73/IGHV4-59/IGHV4-39/IGHV3-49/IGHV4-28/IGHG4/IGHV5-10-1/IGHG3/IGHV3-13/IGHV1-45/IGHV6-1/IGHA1/IGKC/IGHM/IGHV3-74/IGLC7/IGHV3-11/IGHA2/IGHV3-64D/IGHV3-21/IGHV2-5/IGHV3-15/IGHV1-69/IGLC2/IGHV3-7/IGHV3-20/IGHG1/CRP/IGHV3-48/IGHE/IGHV3-53/IGHV3-43/IGHV3-33/IGHV1-69-2/IGH…	52
BP	GO:0002455	humoral immune response mediated by circulating immunoglobulin	54/513	121/18723	4.85541333916659e-52	5.98025076274019e-49	5.41250813281834e-49	IGHV4-4/IGHD/IGLL5/IGHV3-66/IGHV4-34/IGLC3/IGHV3-35/IGHV2-70/IGLC6/IGHV1-24/IGHV3-23/IGHV5-51/IGHV1-69D/IGHV3-72/IGHV1-58/IGHV3-73/IGHV4-59/IGHV4-39/IGHV3-49/APCS/IGHV4-28/IGHG4/IGHV5-10-1/IGHG3/IGHV3-13/IGHV1-45/IGHV6-1/IGHA1/IGKC/IGHM/IGHV3-74/IGLC7/IGHV3-11/C1S/IGHA2/IGHV3-64D/IGHV3-21/IGHV2-5/IGHV3-15/IGHV1-69/IGLC2/IGHV3-7/IGHV3-20/IGHG1/CRP/IGHV3-48/IGHE/IGHV3-53/IGHV3-43/IGHV3-33/IGHV1-69-…	54
BP	GO:0006956	complement activation	54/513	130/18723	6.01798227225515e-50	5.55911112399569e-47	5.03134991551437e-47	IGHV4-4/IGHD/IGLL5/IGHV3-66/IGHV4-34/IGLC3/IGHV3-35/IGHV2-70/IGLC6/IGHV1-24/IGHV3-23/IGHV5-51/IGHV1-69D/IGHV3-72/IGHV1-58/IGHV3-73/IGHV4-59/IGHV4-39/IGHV3-49/APCS/IGHV4-28/IGHG4/IGHV5-10-1/IGHG3/IGHV3-13/IGHV1-45/IGHV6-1/IGHA1/IGKC/IGHM/IGHV3-74/IGLC7/IGHV3-11/C1S/IGHA2/IGHV3-64D/IGHV3-21/IGHV2-5/IGHV3-15/IGHV1-69/IGLC2/IGHV3-7/IGHV3-20/IGHG1/CRP/IGHV3-48/IGHE/IGHV3-53/IGHV3-43/IGHV3-33/IGHV1-69-…	54
BP	GO:0050853	B cell receptor signaling pathway	54/513	131/18723	9.99040804572201e-50	7.38291154578857e-47	6.6820055497387e-47	IGHV4-4/PLCG2/IGHD/IGLL5/IGHV3-66/IGHV4-34/IGLC3/IGHV3-35/IGHV2-70/IGLC6/IGHV1-24/IGHV3-23/IGHV5-51/IGHV1-69D/IGHV3-72/IGHV1-58/IGHV3-73/IGHV4-59/IGHV4-39/IGHV3-49/IGHV4-28/IGHG4/IGHV5-10-1/IGHG3/IGHV3-13/IGHV1-45/IGHV6-1/IGHA1/IGKC/IGHM/IGHV3-74/IGLC7/IGHV3-11/IGHA2/IGHV3-64D/IGHV3-21/IGHV2-5/MS4A1/IGHV3-15/IGHV1-69/IGLC2/IGHV3-7/IGHV3-20/IGHG1/IGHV3-48/IGHE/IGHV3-53/IGHV3-43/IGHV3-33/IGHV1-69-2…	54
BP	GO:0006959	humoral immune response	74/513	317/18723	1.23080263831603e-47	7.5796929142962e-45	6.86010523145617e-45	CXCL6/PLA2G1B/IGHV4-4/POU2AF1/IGHD/IGLL5/WFDC3/IGHV3-66/IGHV4-34/IGLC3/IGHV3-35/IGHV2-70/IGLC6/IGHV1-24/IL6/WFDC5/IGHV3-23/IGHV5-51/IGHV1-69D/IGHV3-72/IGHV1-58/CXCL13/IGHV3-73/IGHV4-59/REG1B/IGHV4-39/IGHV3-49/APCS/FGB/IGHV4-28/IGHG4/CXCL5/IGHV5-10-1/IGHG3/F2/IGHV3-13/IGHV1-45/CXCL2/IGHV6-1/IGHA1/FGA/IGKC/IGHM/IGKV3-20/IGHV3-74/IGLC7/IGHV3-11/C1S/IGHA2/IGHV3-64D/IGHV3-21/IGHV2-5/MS4A1/CXCL1/IGHV3-…	74
BP	GO:0002377	immunoglobulin production	63/513	216/18723	4.98035534551351e-47	2.62891614309606e-44	2.37933668160848e-44	IGLV2-11/IGLV4-69/IGKV1-9/IGLV2-14/IL6/IGKV3D-20/IGLV1-47/IGKV1-16/IGKV2D-28/IGLV5-45/IGLV7-43/IGLV3-27/IGKV1D-33/IGKV2-29/IGKV6D-21/IGLV4-60/IGLV1-51/IGLV3-10/IGKV3-15/IGKV2D-29/IGKV1D-13/IGKV1D-12/IGKV3D-11/IGKC/IGKV3-20/IGLV3-25/IGKV3D-15/IGLV1-44/IGKV3-7/IGKV6-21/IGLV3-1/IGLV5-37/IGLV3-21/IGKV1D-39/IGKV2D-24/IGKV2-30/IGKV1-5/IGKV1D-43/IGKV1D-17/IGLV3-9/IGKV1D-8/IGLV5-48/FOXP3/IGLV8-61/IGKV4-1…	63
BP	GO:0006911	phagocytosis, engulfment	51/513	127/18723	2.74462796933382e-46	1.26767504333606e-43	1.14732671823336e-43	IGHV4-4/PLCG2/IGHD/IGLL5/IGHV3-66/IGHV4-34/IGLC3/IGHV3-35/IGHV2-70/IGLC6/IGHV1-24/IGHV3-23/IGHV5-51/IGHV1-69D/IGHV3-72/IGHV1-58/IGHV3-73/IGHV4-59/IGHV4-39/IGHV3-49/IGHV4-28/IGHG4/IGHV5-10-1/IGHG3/IGHV3-13/IGHV1-45/IGHV6-1/IGHA1/IGKC/IGHM/IGHV3-74/IGLC7/IGHV3-11/IGHA2/IGHV3-64D/IGHV3-21/IGHV2-5/IGHV3-15/IGHV1-69/IGLC2/IGHV3-7/IGHV3-20/IGHG1/IGHV3-48/IGHE/IGHV3-53/IGHV3-43/IGHV3-33/IGHV1-69-2/IGHG2…	51
BP	GO:0099024	plasma membrane invagination	51/513	136/18723	1.78717367275485e-44	7.33734080092131e-42	6.64076112086803e-42	IGHV4-4/PLCG2/IGHD/IGLL5/IGHV3-66/IGHV4-34/IGLC3/IGHV3-35/IGHV2-70/IGLC6/IGHV1-24/IGHV3-23/IGHV5-51/IGHV1-69D/IGHV3-72/IGHV1-58/IGHV3-73/IGHV4-59/IGHV4-39/IGHV3-49/IGHV4-28/IGHG4/IGHV5-10-1/IGHG3/IGHV3-13/IGHV1-45/IGHV6-1/IGHA1/IGKC/IGHM/IGHV3-74/IGLC7/IGHV3-11/IGHA2/IGHV3-64D/IGHV3-21/IGHV2-5/IGHV3-15/IGHV1-69/IGLC2/IGHV3-7/IGHV3-20/IGHG1/IGHV3-48/IGHE/IGHV3-53/IGHV3-43/IGHV3-33/IGHV1-69-2/IGHG2…	51
BP	GO:0010324	membrane invagination	51/513	144/18723	5.41986543518191e-43	2.00264027829972e-40	1.81251710395505e-40	IGHV4-4/PLCG2/IGHD/IGLL5/IGHV3-66/IGHV4-34/IGLC3/IGHV3-35/IGHV2-70/IGLC6/IGHV1-24/IGHV3-23/IGHV5-51/IGHV1-69D/IGHV3-72/IGHV1-58/IGHV3-73/IGHV4-59/IGHV4-39/IGHV3-49/IGHV4-28/IGHG4/IGHV5-10-1/IGHG3/IGHV3-13/IGHV1-45/IGHV6-1/IGHA1/IGKC/IGHM/IGHV3-74/IGLC7/IGHV3-11/IGHA2/IGHV3-64D/IGHV3-21/IGHV2-5/IGHV3-15/IGHV1-69/IGLC2/IGHV3-7/IGHV3-20/IGHG1/IGHV3-48/IGHE/IGHV3-53/IGHV3-43/IGHV3-33/IGHV1-69-2/IGHG2…	51
BP	GO:0050871	positive regulation of B cell activation	51/513	152/18723	1.29002520291058e-41	4.33331193159509e-39	3.92192351162385e-39	IGHV4-4/IGHD/IGLL5/IGHV3-66/IGHV4-34/IGLC3/IGHV3-35/IGHV2-70/IGLC6/IGHV1-24/IL6/IGHV3-23/IGHV5-51/IGHV1-69D/IGHV3-72/IGHV1-58/IGHV3-73/IGHV4-59/IGHV4-39/IGHV3-49/IGHV4-28/IGHG4/IGHV5-10-1/IGHG3/IGHV3-13/IGHV1-45/IGHV6-1/IGHA1/IGKC/IGHM/IGHV3-74/IGLC7/IGHV3-11/IGHA2/IGHV3-64D/IGHV3-21/IGHV2-5/IGHV3-15/IGHV1-69/IGLC2/IGHV3-7/IGHV3-20/IGHG1/IGHV3-48/IGHE/IGHV3-53/IGHV3-43/IGHV3-33/IGHV1-69-2/IGHG2/I…	51
BP	GO:0042742	defense response to bacterium	71/513	350/18723	2.69387688322921e-41	8.29489590294327e-39	7.50740952457824e-39	CXCL6/PLA2G1B/IGHV4-4/LBP/IGHD/IGLL5/WFDC3/IGHV3-66/IGHV4-34/IGLC3/IGHV3-35/IGHV2-70/IGLC6/IGHV1-24/IL6/HP/WFDC5/IGHV3-23/IGHV5-51/IGHV1-69D/IGHV3-72/IGHV1-58/CXCL13/IGHV3-73/IGHV4-59/IGHV4-39/IGHV3-49/FGB/IGHV4-28/IGHG4/IGHV5-10-1/IGHG3/F2/IGHV3-13/IGHV1-45/IGHV6-1/IGHA1/FGA/IGKC/IGHM/IGKV3-20/IGHV3-74/IGLC7/IGHV3-11/HAMP/IGHA2/IGHV3-64D/IGHV3-21/IGHV2-5/IGHV3-15/IGHV1-69/IGLC2/TRAV27/IGHV3-7/JC…	71
BP	GO:0008037	cell recognition	59/513	225/18723	4.08536730654915e-41	1.1611870921307e-38	1.05094833464831e-38	IGHV4-4/TNN/LBP/CCL19/IGHD/IGLL5/IGHV3-66/IGHV4-34/IGLC3/IGHV3-35/IGHV2-70/IGLC6/IGHV1-24/IGHV3-23/IGHV5-51/IGHV1-69D/NTM/IGHV3-72/IGHV1-58/IGHV3-73/IGHV4-59/IGHV4-39/IGHV3-49/IGHV4-28/IGHG4/IGHV5-10-1/IGHG3/IGHV3-13/IGHV1-45/IGHV6-1/IGHA1/IGKC/IGHM/IGHV3-74/IGLC7/IGHV3-11/PAEP/IGHA2/IGHV3-64D/IGHV3-21/IGHV2-5/IGHV3-15/IGHV1-69/IGLC2/IGHV3-7/IGHV3-20/IGHG1/CRP/ATP8B3/IGHV3-48/IGHE/IGHV3-53/IGHV3-…	59
BP	GO:0016064	immunoglobulin mediated immune response	56/513	207/18723	7.41701563615065e-40	1.92903183904917e-37	1.74589677449162e-37	IGHV4-4/IGHD/IGLL5/IGHV3-66/IGHV4-34/IGLC3/IGHV3-35/IGHV2-70/IGLC6/IGHV1-24/IGHV3-23/IGHV5-51/IGHV1-69D/IGHV3-72/IGHV1-58/IGHV3-73/IGHV4-59/IGHV4-39/IGHV3-49/APCS/IGHV4-28/IGHG4/IGHV5-10-1/IGHG3/IGHV3-13/IGHV1-45/IGHV6-1/IGHA1/IGKC/IGHM/IGHV3-74/IGLC7/IGHV3-11/C1S/IGHA2/IGHV3-64D/IGHV3-21/IGHV2-5/IGHV3-15/IGHV1-69/IGLC2/IGHV3-7/IGHV3-20/FOXP3/IGHG1/CRP/IGHV3-48/IGHE/IGHV3-53/IGHV3-43/IGHV3-33/IGH…	56
BP	GO:0050864	regulation of B cell activation	55/513	198/18723	7.83098175527402e-40	1.92903183904917e-37	1.74589677449162e-37	IGHV4-4/IGHD/IGLL5/IGHV3-66/IGHV4-34/IGLC3/IGHV3-35/IGHV2-70/IGLC6/IGHV1-24/IL6/IGHV3-23/IGHV5-51/IGHV1-69D/IGHV3-72/IGHV1-58/IGHV3-73/IGHV4-59/IGHV4-39/IGHV3-49/IGHV4-28/IGHG4/IGHV5-10-1/IGHG3/IGHV3-13/IGHV1-45/IGHV6-1/IGHA1/IGKC/IGHM/IGHV3-74/IGLC7/IGHV3-11/IGHA2/IGHV3-64D/IGHV3-21/IGHV2-5/IGHV3-15/IGHV1-69/IGLC2/IGHV3-7/IGHV3-20/FOXP3/IGHG1/IGHV3-48/IGHE/IGHV3-53/IGHV3-43/IGHV3-33/IGHV1-69-2/I…	55
BP	GO:0019724	B cell mediated immunity	56/513	210/18723	1.75656269298073e-39	4.05656196910237e-37	3.67144715499986e-37	IGHV4-4/IGHD/IGLL5/IGHV3-66/IGHV4-34/IGLC3/IGHV3-35/IGHV2-70/IGLC6/IGHV1-24/IGHV3-23/IGHV5-51/IGHV1-69D/IGHV3-72/IGHV1-58/IGHV3-73/IGHV4-59/IGHV4-39/IGHV3-49/APCS/IGHV4-28/IGHG4/IGHV5-10-1/IGHG3/IGHV3-13/IGHV1-45/IGHV6-1/IGHA1/IGKC/IGHM/IGHV3-74/IGLC7/IGHV3-11/C1S/IGHA2/IGHV3-64D/IGHV3-21/IGHV2-5/IGHV3-15/IGHV1-69/IGLC2/IGHV3-7/IGHV3-20/FOXP3/IGHG1/CRP/IGHV3-48/IGHE/IGHV3-53/IGHV3-43/IGHV3-33/IGH…	56
BP	GO:0002440	production of molecular mediator of immune response	65/513	308/18723	6.29403631314851e-39	1.36802730453434e-36	1.23815191126147e-36	IGLV2-11/IGLV4-69/PLCG2/IGKV1-9/IGLV2-14/IL6/IGKV3D-20/IGLV1-47/IGKV1-16/IGKV2D-28/IGLV5-45/IGLV7-43/IGLV3-27/IGKV1D-33/IGKV2-29/IGKV6D-21/IGLV4-60/IGLV1-51/IGLV3-10/IGKV3-15/IGKV2D-29/IGKV1D-13/IGKV1D-12/IGKV3D-11/IGKC/IGKV3-20/IGLV3-25/IGKV3D-15/IGLV1-44/IGKV3-7/IGKV6-21/IGLV3-1/IGLV5-37/IGLV3-21/IGKV1D-39/IGKV2D-24/IGKV2-30/IGKV1-5/IGKV1D-43/IGKV1D-17/IGLV3-9/IGKV1D-8/IGLV5-48/FOXP3/IGLV8-61/I…	65
BP	GO:0050851	antigen receptor-mediated signaling pathway	57/513	240/18723	3.66223573545832e-37	7.5177561347325e-35	6.8040484979831e-35	IGHV4-4/PLCG2/IGHD/IGLL5/IGHV3-66/IGHV4-34/IGLC3/IGHV3-35/IGHV2-70/IGLC6/IGHV1-24/IGHV3-23/IGHV5-51/IGHV1-69D/IGHV3-72/IGHV1-58/IGHV3-73/IGHV4-59/IGHV4-39/VTCN1/IGHV3-49/IGHV4-28/IGHG4/IGHV5-10-1/IGHG3/IGHV3-13/IGHV1-45/IGHV6-1/IGHA1/IGKC/IGHM/IGHV3-74/IGLC7/IGHV3-11/IGHA2/IGHV3-64D/IGHV3-21/IGHV2-5/MS4A1/IGHV3-15/IGHV1-69/IGLC2/IGHV3-7/IGHV3-20/FOXP3/IGHG1/IGHV3-48/IGHE/IGHV3-53/IGHV3-43/IGHV3-3…	57
BP	GO:0042113	B cell activation	61/513	334/18723	9.08367396707629e-33	1.76653554254457e-30	1.59882726833249e-30	IGHV4-4/PLCG2/LEF1/POU2AF1/IGHD/IGLL5/IGHV3-66/IGHV4-34/IGLC3/IGHV3-35/IGHV2-70/IGLC6/IGHV1-24/IL6/IGHV3-23/IGHV5-51/IGHV1-69D/IGHV3-72/IGHV1-58/IGHV3-73/IGHV4-59/IGHV4-39/IGHV3-49/IGHV4-28/IGHG4/IGHV5-10-1/IGHG3/IGHV3-13/IGHV1-45/IGHV6-1/IGHA1/IGKC/IGHM/IGHV3-74/IGLC7/IGHV3-11/IGHA2/IGHV3-64D/IGHV3-21/IGHV2-5/MS4A1/IGHV3-15/IGHV1-69/IGLC2/IGHV3-7/IGHV3-20/FOXP3/IGHG1/KIT/IGHV3-48/IGHE/IGHV3-53/I…	61
BP	GO:0002429	immune response-activating cell surface receptor signaling pathway	57/513	291/18723	2.41589753753555e-32	4.25082923866374e-30	3.84727141691752e-30	IGHV4-4/PLCG2/IGHD/IGLL5/IGHV3-66/IGHV4-34/IGLC3/IGHV3-35/IGHV2-70/IGLC6/IGHV1-24/IGHV3-23/IGHV5-51/IGHV1-69D/IGHV3-72/IGHV1-58/IGHV3-73/IGHV4-59/IGHV4-39/VTCN1/IGHV3-49/IGHV4-28/IGHG4/IGHV5-10-1/IGHG3/IGHV3-13/IGHV1-45/IGHV6-1/IGHA1/IGKC/IGHM/IGHV3-74/IGLC7/IGHV3-11/IGHA2/IGHV3-64D/IGHV3-21/IGHV2-5/MS4A1/IGHV3-15/IGHV1-69/IGLC2/IGHV3-7/IGHV3-20/FOXP3/IGHG1/IGHV3-48/IGHE/IGHV3-53/IGHV3-43/IGHV3-3…	57
BP	GO:0002757	immune response-activating signal transduction	57/513	291/18723	2.41589753753555e-32	4.25082923866374e-30	3.84727141691752e-30	IGHV4-4/PLCG2/IGHD/IGLL5/IGHV3-66/IGHV4-34/IGLC3/IGHV3-35/IGHV2-70/IGLC6/IGHV1-24/IGHV3-23/IGHV5-51/IGHV1-69D/IGHV3-72/IGHV1-58/IGHV3-73/IGHV4-59/IGHV4-39/VTCN1/IGHV3-49/IGHV4-28/IGHG4/IGHV5-10-1/IGHG3/IGHV3-13/IGHV1-45/IGHV6-1/IGHA1/IGKC/IGHM/IGHV3-74/IGLC7/IGHV3-11/IGHA2/IGHV3-64D/IGHV3-21/IGHV2-5/MS4A1/IGHV3-15/IGHV1-69/IGLC2/IGHV3-7/IGHV3-20/FOXP3/IGHG1/IGHV3-48/IGHE/IGHV3-53/IGHV3-43/IGHV3-3…	57
BP	GO:0002460	adaptive immune response based on somatic recombination of immune receptors built from immunoglobulin superfamily domains	62/513	356/18723	4.56730411590407e-32	7.67099486739343e-30	6.94273931876901e-30	IGHV4-4/LEF1/CCL19/IGHD/IGLL5/IGHV3-66/IGHV4-34/IGLC3/IGHV3-35/IGHV2-70/IGLC6/IGHV1-24/SLC22A13/IL6/IGHV3-23/IGHV5-51/IGHV1-69D/IL20RB/IGHV3-72/IGHV1-58/CXCL13/IGHV3-73/IGHV4-59/IGHV4-39/IGHV3-49/APCS/IGHV4-28/IGHG4/IGHV5-10-1/IGHG3/IGHV3-13/IGHV1-45/IGHV6-1/IGHA1/IGKC/IGHM/IGHV3-74/IGLC7/IGHV3-11/C1S/IGHA2/IGHV3-64D/IGHV3-21/IGHV2-5/IGHV3-15/IGHV1-69/IGLC2/IGHV3-7/IGHV3-20/FOXP3/IGHG1/CRP/IGHV3-…	62
BP	GO:0002768	immune response-regulating cell surface receptor signaling pathway	58/513	315/18723	2.23009841114462e-31	3.58270157790407e-29	3.24257329620433e-29	IGHV4-4/PLCG2/IGHD/IGLL5/IGHV3-66/IGHV4-34/IGLC3/IGHV3-35/IGHV2-70/IGLC6/IGHV1-24/IGHV3-23/IGHV5-51/IGHV1-69D/IGHV3-72/IGHV1-58/IGHV3-73/IGHV4-59/IGHV4-39/VTCN1/IGHV3-49/IGHV4-28/IGHG4/IGHV5-10-1/IGHG3/IGHV3-13/IGHV1-45/IGHV6-1/IGHA1/IGKC/IGHM/IGHV3-74/IGLC7/IGHV3-11/IGHA2/IGHV3-64D/IGHV3-21/IGHV2-5/MS4A1/IGHV3-15/IGHV1-69/IGLC2/IGHV3-7/IGHV3-20/FOXP3/IGHG1/KIT/IGHV3-48/IGHE/IGHV3-53/IGHV3-43/IGH…	58
BP	GO:0002443	leukocyte mediated immunity	66/513	440/18723	4.25897917557634e-30	6.55705335573107e-28	5.93455124596756e-28	CXCL6/PLA2G1B/IGHV4-4/PLCG2/IGHD/IGLL5/IGHV3-66/IGHV4-34/IGLC3/IGHV3-35/IGHV2-70/IGLC6/IGHV1-24/SLC22A13/IL6/IGHV3-23/IGHV5-51/IGHV1-69D/IL20RB/IGHV3-72/IGHV1-58/IGHV3-73/IGHV4-59/IGHV4-39/IGHV3-49/APCS/IGHV4-28/IGHG4/IGHV5-10-1/IGHG3/F2/IGHV3-13/IGHV1-45/IGHV6-1/IGHA1/IGKC/IGHM/IGHV3-74/IGLC7/IGHV3-11/C1S/IGHA2/IGHV3-64D/IGHV3-21/IGHV2-5/IGHV3-15/IGHV1-69/IGLC2/IGHV3-7/IGHV3-20/FOXP3/IGHG1/CRP/K…	66
BP	GO:0002253	activation of immune response	61/513	375/18723	7.66667831816747e-30	1.13313505542515e-27	1.02555945333971e-27	IGHV4-4/PLCG2/IGHD/IGLL5/IGHV3-66/IGHV4-34/IGLC3/IGHV3-35/IGHV2-70/IGLC6/IGHV1-24/IGHV3-23/IGHV5-51/IGHV1-69D/IGHV3-72/IGHV1-58/IGHV3-73/IGHV4-59/IGHV4-39/VTCN1/IGHV3-49/APCS/IGHV4-28/IGHG4/IGHV5-10-1/IGHG3/IGHV3-13/IGHV1-45/IGHV6-1/IGHA1/IGKC/IGHM/IGHV3-74/IGLC7/IGHV3-11/C1S/IGHA2/IGHV3-64D/IGHV3-21/IGHV2-5/MS4A1/IGHV3-15/IGHV1-69/IGLC2/IGHV3-7/IGHV3-20/FOXP3/IGHG1/CRP/IGHV3-48/IGHE/IGHV3-53/IGH…	61
BP	GO:0002449	lymphocyte mediated immunity	59/513	350/18723	9.66126497202217e-30	1.37301438737007e-27	1.24266553911394e-27	IGHV4-4/IGHD/IGLL5/IGHV3-66/IGHV4-34/IGLC3/IGHV3-35/IGHV2-70/IGLC6/IGHV1-24/SLC22A13/IL6/IGHV3-23/IGHV5-51/IGHV1-69D/IL20RB/IGHV3-72/IGHV1-58/IGHV3-73/IGHV4-59/IGHV4-39/IGHV3-49/APCS/IGHV4-28/IGHG4/IGHV5-10-1/IGHG3/IGHV3-13/IGHV1-45/IGHV6-1/IGHA1/IGKC/IGHM/IGHV3-74/IGLC7/IGHV3-11/C1S/IGHA2/IGHV3-64D/IGHV3-21/IGHV2-5/IGHV3-15/IGHV1-69/IGLC2/IGHV3-7/IGHV3-20/FOXP3/IGHG1/CRP/IGHV3-48/IGHE/IGHV3-53/I…	59
BP	GO:0051251	positive regulation of lymphocyte activation	59/513	362/18723	6.31128789584186e-29	8.63711436116136e-27	7.81713904291992e-27	IGHV4-4/LEF1/CCL19/IGHD/IGLL5/IGHV3-66/IGHV4-34/IGLC3/IGHV3-35/IGHV2-70/IGLC6/IGHV1-24/IL6/EPO/IGHV3-23/IGHV5-51/IGHV1-69D/IGHV3-72/IGHV1-58/IGHV3-73/IGHV4-59/IGHV4-39/VTCN1/IGHV3-49/IGHV4-28/IGHG4/IGHV5-10-1/IGHG3/IGHV3-13/TNFSF14/IGHV1-45/IL2RA/IGHV6-1/IGHA1/IGKC/IGHM/IGHV3-74/IGLC7/IGHV3-11/IGHA2/IGHV3-64D/IGHV3-21/IGHV2-5/IGHV3-15/IGHV1-69/IGLC2/IGHV3-7/IGHV3-20/FOXP3/IGHG1/IGHV3-48/IGHE/IGHV…	59
BP	GO:0002696	positive regulation of leukocyte activation	61/513	409/18723	1.04462767773935e-27	1.37853545330247e-25	1.24766245570599e-25	IGHV4-4/LEF1/LBP/CCL19/IGHD/IGLL5/IGHV3-66/IGHV4-34/IGLC3/IGHV3-35/IGHV2-70/IGLC6/IGHV1-24/IL6/EPO/IGHV3-23/IGHV5-51/IGHV1-69D/IGHV3-72/IGHV1-58/IGHV3-73/IGHV4-59/IGHV4-39/VTCN1/IGHV3-49/IGHV4-28/IGHG4/IGHV5-10-1/IGHG3/IGHV3-13/TNFSF14/IGHV1-45/IL2RA/IGHV6-1/IGHA1/IGKC/IGHM/IGHV3-74/IGLC7/IGHV3-11/HAMP/IGHA2/IGHV3-64D/IGHV3-21/IGHV2-5/IGHV3-15/IGHV1-69/IGLC2/IGHV3-7/IGHV3-20/FOXP3/IGHG1/IGHV3-48/…	61
BP	GO:0006909	phagocytosis	53/513	308/18723	3.13270472224797e-27	3.99149791334698e-25	3.61256003723477e-25	IGHV4-4/PLCG2/LBP/IGHD/IGLL5/IGHV3-66/IGHV4-34/IGLC3/IGHV3-35/IGHV2-70/IGLC6/IGHV1-24/IGHV3-23/IGHV5-51/IGHV1-69D/IGHV3-72/IGHV1-58/IGHV3-73/IGHV4-59/IGHV4-39/IGHV3-49/IGHV4-28/IGHG4/IGHV5-10-1/IGHG3/IGHV3-13/IGHV1-45/IGHV6-1/IGHA1/IGKC/IGHM/IGHV3-74/IGLC7/IGHV3-11/IGHA2/IGHV3-64D/IGHV3-21/IGHV2-5/IGHV3-15/IGHV1-69/IGLC2/IGHV3-7/IGHV3-20/IGHG1/CRP/IGHV3-48/IGHE/IGHV3-53/IGHV3-43/IGHV3-33/IGHV1-69…	53
BP	GO:0050867	positive regulation of cell activation	61/513	420/18723	4.58559729439005e-27	5.64792733425708e-25	5.1117342471148e-25	IGHV4-4/LEF1/LBP/CCL19/IGHD/IGLL5/IGHV3-66/IGHV4-34/IGLC3/IGHV3-35/IGHV2-70/IGLC6/IGHV1-24/IL6/EPO/IGHV3-23/IGHV5-51/IGHV1-69D/IGHV3-72/IGHV1-58/IGHV3-73/IGHV4-59/IGHV4-39/VTCN1/IGHV3-49/IGHV4-28/IGHG4/IGHV5-10-1/IGHG3/IGHV3-13/TNFSF14/IGHV1-45/IL2RA/IGHV6-1/IGHA1/IGKC/IGHM/IGHV3-74/IGLC7/IGHV3-11/HAMP/IGHA2/IGHV3-64D/IGHV3-21/IGHV2-5/IGHV3-15/IGHV1-69/IGLC2/IGHV3-7/IGHV3-20/FOXP3/IGHG1/IGHV3-48/…	61
BP	GO:0002764	immune response-regulating signaling pathway	60/513	468/18723	1.00269069678929e-23	1.19514262085046e-21	1.08168025252957e-21	IGHV4-4/PLCG2/LBP/IGHD/IGLL5/IGHV3-66/IGHV4-34/IGLC3/IGHV3-35/IGHV2-70/IGLC6/IGHV1-24/IGHV3-23/IGHV5-51/IGHV1-69D/IL20RB/IGHV3-72/IGHV1-58/IGHV3-73/IGHV4-59/IGHV4-39/VTCN1/IGHV3-49/IGHV4-28/IGHG4/IGHV5-10-1/IGHG3/IGHV3-13/IGHV1-45/IGHV6-1/IGHA1/IGKC/IGHM/IGHV3-74/IGLC7/IGHV3-11/IGHA2/IGHV3-64D/IGHV3-21/IGHV2-5/MS4A1/IGHV3-15/IGHV1-69/IGLC2/IGHV3-7/IGHV3-20/FOXP3/IGHG1/KIT/IGHV3-48/IGHE/IGHV3-53/I…	60
BP	GO:0019730	antimicrobial humoral response	20/513	122/18723	1.24814399502425e-10	1.44121626925456e-08	1.30439258953685e-08	CXCL6/PLA2G1B/WFDC3/WFDC5/CXCL13/REG1B/FGB/CXCL5/F2/CXCL2/IGHA1/FGA/IGHM/IGKV3-20/IGHA2/CXCL1/JCHAIN/CXCL8/PI3/TF	20
BP	GO:0002526	acute inflammatory response	18/513	112/18723	1.4770643677242e-09	1.65386449658815e-07	1.49685278987552e-07	LBP/ADCYAP1/PLA2G2D/IL6/SAA2/EPO/HP/IL20RB/APCS/F2/C2CD4A/OSM/HAMP/SAA1/CRP/PTGS2/F3/DNASE1L3	18
BP	GO:0019731	antibacterial humoral response	12/513	60/18723	6.66373378802088e-08	7.04119005177958e-06	6.3727258156837e-06	PLA2G1B/WFDC3/WFDC5/FGB/IGHA1/FGA/IGHM/IGKV3-20/IGHA2/JCHAIN/PI3/TF	12
BP	GO:0006953	acute-phase response	11/513	49/18723	6.669598154595e-08	7.04119005177958e-06	6.3727258156837e-06	LBP/IL6/SAA2/EPO/HP/APCS/F2/HAMP/SAA1/CRP/PTGS2	11
BP	GO:0002673	regulation of acute inflammatory response	9/513	48/18723	5.25471158155199e-06	0.000539337758162072	0.000488135049549435	ADCYAP1/PLA2G2D/IL6/IL20RB/APCS/C2CD4A/OSM/PTGS2/DNASE1L3	9
BP	GO:0015718	monocarboxylic acid transport	13/513	111/18723	1.09398392729419e-05	0.00109250557063568	0.000988787179804733	AQP9/PLA2G1B/NR0B2/PLA2G2D/SLC22A13/SLC5A8/AKR1C1/ABCG2/SLC10A2/SLC16A9/SLC16A11/PLA2G2A/NOS2	13
BP	GO:0015849	organic acid transport	23/513	303/18723	1.13382375173504e-05	0.00110249441122657	0.000997827717247151	AQP9/PLA2G1B/NR0B2/SLC38A5/SLC22A6/FABP4/PLA2G2D/SLC22A13/SLC5A8/SLC6A18/AKR1C1/SLC25A48/ABCG2/FABP1/CYP4A11/SLC10A2/SLC6A19/SLC47A1/SLC13A2/MFSD2A/SLC16A11/SLC27A2/PLA2G2A	23
BP	GO:0015711	organic anion transport	25/513	354/18723	1.64715090455652e-05	0.00156056989547085	0.00141241522908935	AQP9/PLA2G1B/NR0B2/SLC38A5/SLC22A6/SLC22A12/PLA2G2D/SLC22A13/SLC5A8/AKR1C1/ABCG2/CYP4A11/SLC10A2/SLC16A9/SLC47A1/SLC13A2/MFSD2A/SLC16A11/SLC44A4/CFTR/SLC22A24/SLC22A11/PLA2G2A/NOS2/CA4	25
BP	GO:0030593	neutrophil chemotaxis	12/513	103/18723	2.50507224464454e-05	0.00231406048599039	0.00209437224243045	CXCL6/PLA2G1B/DPEP1/LBP/CCL19/CCL26/CXCL13/CXCL5/CXCL2/SAA1/CXCL1/CXCL8	12
BP	GO:0071248	cellular response to metal ion	17/513	197/18723	3.16187162070813e-05	0.00284954039963818	0.00257901569678812	DPEP1/PLCG2/SERPINF1/FABP4/SLC34A1/SYT12/MT1A/CRHBP/CPNE7/SYT9/MT1X/MMP9/PTGS2/PPARGC1A/FBP1/MT2A/TF	17
BP	GO:0003018	vascular process in circulatory system	20/513	263/18723	4.08566784458938e-05	0.00359441492518042	0.00325317462212042	SLC22A8/CHRM3/SLC38A5/ADCYAP1/NPR3/PDE2A/FGB/ABCG2/FGA/C2CD4A/OCLN/MFSD2A/SLC5A1/CALCA/SH3GL2/COMP/CRP/PTGS2/FGG/AGTR1	20
BP	GO:0006869	lipid transport	26/513	398/18723	4.26368074152783e-05	0.00366379077673147	0.00331596418992262	AQP9/PLA2G1B/NR0B2/PLTP/LBP/MIR27B/FABP4/PLA2G2D/EGF/SLC5A8/REN/AKR1C1/FABP1/ANO3/APOB/CYP4A11/SLC10A2/MFSD2A/CFTR/SLC22A24/SLC27A2/ATP8B3/PLA2G2A/NOS2/APOL1/AGTR1	26
BP	GO:0042730	fibrinolysis	6/513	25/18723	4.66921933373169e-05	0.00392108305412241	0.00354883010125971	FGB/F11/F2/FGA/PLG/FGG	6
BP	GO:0010876	lipid localization	28/513	448/18723	4.77774379892973e-05	0.00392305851934341	0.00355061802320462	AQP9/PLA2G1B/NR0B2/PLTP/LBP/MIR27B/FABP4/PLA2G2D/EGF/IL6/SLC5A8/REN/AKR1C1/FABP1/ANO3/APOB/CYP4A11/SLC10A2/MFSD2A/CFTR/SLC22A24/SLC27A2/CRP/ATP8B3/PLA2G2A/NOS2/APOL1/AGTR1	28
BP	GO:0061045	negative regulation of wound healing	10/513	78/18723	5.1727758776751e-05	0.00415508844956728	0.00376061990008554	APCS/FGB/F11/F2/FGA/PROC/PLG/CLDN19/FGG/AJAP1	10
BP	GO:1900047	negative regulation of hemostasis	8/513	50/18723	5.86609123967776e-05	0.00461174619800198	0.0041739242706509	FGB/F11/F2/FGA/PROC/PLG/COMP/FGG	8
BP	GO:0046883	regulation of hormone secretion	19/513	249/18723	6.0442777164118e-05	0.00465283461711283	0.00421111190900006	NR0B2/ADCYAP1/IL6/REN/FGB/EFNA5/MYRIP/FGA/OSM/CRHBP/OXCT1/SYT9/CFTR/NOS2/SYBU/FGG/HCAR2/SFRP1/AGTR1	19
BP	GO:0061041	regulation of wound healing	13/513	134/18723	8.13606586447561e-05	0.00613525783045661	0.00555279940954651	VIL1/APCS/FGB/F11/F2/FGA/OCLN/PROC/PLG/CLDN19/F3/FGG/AJAP1	13
BP	GO:0042886	amide transport	21/513	301/18723	9.18684443737858e-05	0.00678907803922277	0.00614454837422142	AQP9/NR0B2/PLTP/SLC38A5/ADCYAP1/IL6/FGB/EFNA5/ABCG2/MYRIP/FGA/SLC47A1/CRHBP/OXCT1/SYT9/PTPRN/CFTR/NOS2/SYBU/FGG/SFRP1	21
BP	GO:1900046	regulation of hemostasis	9/513	68/18723	9.50424586019049e-05	0.00685928802765101	0.00620809288906695	FGB/F11/F2/FGA/PROC/PLG/COMP/F3/FGG	9
BP	GO:0046851	negative regulation of bone remodeling	5/513	18/18723	9.65312523512456e-05	0.00685928802765101	0.00620809288906695	IL6/GREM1/HAMP/CALCA/SFRP1	5
BP	GO:1990266	neutrophil migration	12/513	122/18723	0.00013300457291102	0.0091983554215976	0.00832509797718555	CXCL6/PLA2G1B/DPEP1/LBP/CCL19/CCL26/CXCL13/CXCL5/CXCL2/SAA1/CXCL1/CXCL8	12
BP	GO:0050878	regulation of body fluid levels	24/513	379/18723	0.000134427927676934	0.0091983554215976	0.00832509797718555	CHRM3/PLCG2/HSD11B2/NPR3/IL6/TFPI2/DGKI/SCNN1A/KDF1/FGB/F11/F2/PRLR/CYP4A11/FGA/PROC/SAA1/ITGA2B/PLG/CFTR/COMP/SCNN1G/F3/FGG	24
BP	GO:0060326	cell chemotaxis	21/513	310/18723	0.000138804334907056	0.00932512759057407	0.00843983487080801	CXCL6/PLA2G1B/DPEP1/LEF1/LBP/CCL19/LOX/PLXNB3/IL6/CCL26/CXCL13/GREM1/CXCL5/CXCL2/SAA1/CXCL1/CALCA/CXCL8/KIT/C10orf99/AGTR1	21
BP	GO:0001894	tissue homeostasis	19/513	268/18723	0.000159440049621908	0.0103235757562881	0.00934349410376105	PTH1R/RDH12/CTSK/IL6/IL20RB/IGHG3/IGHA1/IGKC/OCLN/HAMP/MFSD2A/IGHA2/JCHAIN/CALCA/SH3GL2/TFF2/PTGS2/PIP/TF	19
BP	GO:0035592	establishment of protein localization to extracellular region	23/513	360/18723	0.000162030334454221	0.0103235757562881	0.00934349410376105	CBLN1/PLA2G1B/NR0B2/ADCYAP1/IL6/FGB/EFNA5/AFM/MYRIP/FGA/STEAP3/SAA1/OXCT1/SYT9/PTPRN/CFTR/COMP/KRT20/NOS2/SYBU/FGG/HCAR2/SFRP1	23
BP	GO:0001503	ossification	25/513	408/18723	0.000163776425984238	0.0103235757562881	0.00934349410376105	PTH1R/TNN/LEF1/RANBP3L/LOX/CTSK/CHRDL1/RFLNA/IL6/ATP6V0A4/SLC34A1/MSX2/GREM1/IBSP/BMP5/MMP9/CALCA/COMP/PTGS2/SFRP2/SIX2/DKK1/CHRDL2/MMP13/SFRP1	25
BP	GO:0034104	negative regulation of tissue remodeling	5/513	20/18723	0.000166930185118647	0.0103235757562881	0.00934349410376105	IL6/GREM1/HAMP/CALCA/SFRP1	5
BP	GO:0071621	granulocyte chemotaxis	12/513	125/18723	0.000167635871550009	0.0103235757562881	0.00934349410376105	CXCL6/PLA2G1B/DPEP1/LBP/CCL19/CCL26/CXCL13/CXCL5/CXCL2/SAA1/CXCL1/CXCL8	12
BP	GO:0071241	cellular response to inorganic substance	17/513	226/18723	0.000173178083049644	0.0104900494568596	0.00949416341412801	DPEP1/PLCG2/SERPINF1/FABP4/SLC34A1/SYT12/MT1A/CRHBP/CPNE7/SYT9/MT1X/MMP9/PTGS2/PPARGC1A/FBP1/MT2A/TF	17
BP	GO:0046879	hormone secretion	20/513	295/18723	0.000196725028484793	0.0117241771008276	0.0106111275975583	NR0B2/ADCYAP1/IL6/REN/FGB/EFNA5/MYRIP/FGA/OSM/CRHBP/OXCT1/SYT9/PTPRN/CFTR/NOS2/SYBU/FGG/HCAR2/SFRP1/AGTR1	20
BP	GO:0030595	leukocyte chemotaxis	17/513	230/18723	0.000213443426842897	0.0124007872435451	0.0112235029051329	CXCL6/PLA2G1B/DPEP1/LBP/CCL19/IL6/CCL26/CXCL13/GREM1/CXCL5/CXCL2/SAA1/CXCL1/CALCA/CXCL8/KIT/C10orf99	17
BP	GO:0061448	connective tissue development	18/513	252/18723	0.000214790360916614	0.0124007872435451	0.0112235029051329	PTH1R/LOX/CTSK/RFLNA/TNMD/GREM1/MYCN/TGFBI/ACAT1/BMP5/OXCT1/CNMD/COMP/PPARGC1A/SFRP2/SIX2/CHRDL2/MMP13	18
BP	GO:0071692	protein localization to extracellular region	23/513	368/18723	0.000222947308272856	0.0126736969856646	0.0114705036175362	CBLN1/PLA2G1B/NR0B2/ADCYAP1/IL6/FGB/EFNA5/AFM/MYRIP/FGA/STEAP3/SAA1/OXCT1/SYT9/PTPRN/CFTR/COMP/KRT20/NOS2/SYBU/FGG/HCAR2/SFRP1	23
BP	GO:0030199	collagen fibril organization	8/513	61/18723	0.000247261038852385	0.013842871796357	0.0125286813466352	COLGALT2/LOX/ADAMTS14/GREM1/CYP1B1/TNXA/COMP/SFRP2	8
BP	GO:1903035	negative regulation of response to wounding	10/513	94/18723	0.000251639839047573	0.013877749332549	0.0125602477400493	APCS/FGB/F11/F2/FGA/PROC/PLG/CLDN19/FGG/AJAP1	10
BP	GO:0030198	extracellular matrix organization	20/513	301/18723	0.000256422468783095	0.0139335444434344	0.0126107458718869	COLGALT2/EGFL6/LOX/CTSK/APLP1/ADAMTS16/IL6/ADAMTS14/GREM1/WDR72/TGFBI/CYP1B1/TNXA/IBSP/PLG/COL22A1/MMP9/COMP/SFRP2/MMP13	20
BP	GO:0043062	extracellular structure organization	20/513	302/18723	0.000267780647154601	0.0142823903933579	0.0129264736926709	COLGALT2/EGFL6/LOX/CTSK/APLP1/ADAMTS16/IL6/ADAMTS14/GREM1/WDR72/TGFBI/CYP1B1/TNXA/IBSP/PLG/COL22A1/MMP9/COMP/SFRP2/MMP13	20
BP	GO:0010038	response to metal ion	23/513	373/18723	0.000270573025043317	0.0142823903933579	0.0129264736926709	AQP9/DPEP1/PLCG2/SERPINF1/FABP4/SLC34A1/SYT12/FGB/FGA/MT1A/HAMP/CRHBP/CPNE7/SYT9/MT1X/MMP9/PTGS2/KIT/PPARGC1A/FBP1/FGG/MT2A/TF	23
BP	GO:0046395	carboxylic acid catabolic process	17/513	236/18723	0.000289084369938409	0.0149763330765429	0.0135545360541775	PAH/LDHD/AGXT/HPD/FABP1/CYP4A11/ACAT1/ALDH6A1/MFSD2A/CRABP1/GAD1/SLC27A2/NOS2/ALDH1L1/FTCD/CYP4F3/PCK1	17
BP	GO:0045229	external encapsulating structure organization	20/513	304/18723	0.000291825705415721	0.0149763330765429	0.0135545360541775	COLGALT2/EGFL6/LOX/CTSK/APLP1/ADAMTS16/IL6/ADAMTS14/GREM1/WDR72/TGFBI/CYP1B1/TNXA/IBSP/PLG/COL22A1/MMP9/COMP/SFRP2/MMP13	20
BP	GO:0044282	small molecule catabolic process	23/513	376/18723	0.00030326459180898	0.0151941228045921	0.0137516496403928	PAH/LDHD/AGXT/HPD/FABP1/CYP4A11/ACAT1/DHDH/ALDH6A1/FUT6/MFSD2A/OXCT1/CRABP1/GAD1/INPP5J/SLC27A2/MIOX/NOS2/ALDH1L1/FTCD/CYP4F3/AKR1B10/PCK1	23
BP	GO:0061844	antimicrobial humoral immune response mediated by antimicrobial peptide	9/513	79/18723	0.000304293663745551	0.0151941228045921	0.0137516496403928	CXCL6/PLA2G1B/CXCL13/REG1B/CXCL5/F2/CXCL2/CXCL1/CXCL8	9
BP	GO:0009914	hormone transport	20/513	306/18723	0.000317738634091387	0.0154948616918075	0.0140238375029905	NR0B2/ADCYAP1/IL6/REN/FGB/EFNA5/MYRIP/FGA/OSM/CRHBP/OXCT1/SYT9/PTPRN/CFTR/NOS2/SYBU/FGG/HCAR2/SFRP1/AGTR1	20
BP	GO:1990868	response to chemokine	10/513	97/18723	0.000325403296487574	0.0154948616918075	0.0140238375029905	CXCL6/CCL19/LOX/CCL26/CXCL13/CXCL5/CXCL2/CXCL1/TFF2/CXCL8	10
BP	GO:1990869	cellular response to chemokine	10/513	97/18723	0.000325403296487574	0.0154948616918075	0.0140238375029905	CXCL6/CCL19/LOX/CCL26/CXCL13/CXCL5/CXCL2/CXCL1/TFF2/CXCL8	10
BP	GO:0046415	urate metabolic process	4/513	13/18723	0.000327090449786465	0.0154948616918075	0.0140238375029905	SLC22A12/ABCG2/SLC16A9/SLC22A11	4
BP	GO:0090276	regulation of peptide hormone secretion	15/513	196/18723	0.000341782110585648	0.0159858847925819	0.0144682447079361	NR0B2/ADCYAP1/IL6/FGB/EFNA5/MYRIP/FGA/CRHBP/OXCT1/SYT9/CFTR/NOS2/SYBU/FGG/SFRP1	15
BP	GO:0016054	organic acid catabolic process	17/513	240/18723	0.000351570488712987	0.0160892771906981	0.014561821418659	PAH/LDHD/AGXT/HPD/FABP1/CYP4A11/ACAT1/ALDH6A1/MFSD2A/CRABP1/GAD1/SLC27A2/NOS2/ALDH1L1/FTCD/CYP4F3/PCK1	17
BP	GO:0030195	negative regulation of blood coagulation	7/513	49/18723	0.000352701340310296	0.0160892771906981	0.014561821418659	FGB/F11/F2/FGA/PROC/PLG/FGG	7
BP	GO:0097529	myeloid leukocyte migration	16/513	220/18723	0.000388650170671007	0.0175129558613338	0.015850341363566	CXCL6/PLA2G1B/DPEP1/LBP/CCL19/IL6/CCL26/CXCL13/GREM1/CXCL5/CXCL2/SAA1/CXCL1/CALCA/CXCL8/KIT	16
BP	GO:0009306	protein secretion	22/513	359/18723	0.00039742111168919	0.0176924217794163	0.0160127694589291	CBLN1/PLA2G1B/NR0B2/ADCYAP1/IL6/FGB/EFNA5/MYRIP/FGA/STEAP3/SAA1/OXCT1/SYT9/PTPRN/CFTR/COMP/KRT20/NOS2/SYBU/FGG/HCAR2/SFRP1	22
BP	GO:0002791	regulation of peptide secretion	15/513	200/18723	0.000423668851335193	0.0186047963455563	0.0168385265977729	NR0B2/ADCYAP1/IL6/FGB/EFNA5/MYRIP/FGA/CRHBP/OXCT1/SYT9/CFTR/NOS2/SYBU/FGG/SFRP1	15
BP	GO:0030193	regulation of blood coagulation	8/513	66/18723	0.00042798584286124	0.0186047963455563	0.0168385265977729	FGB/F11/F2/FGA/PROC/PLG/F3/FGG	8
BP	GO:0060249	anatomical structure homeostasis	20/513	314/18723	0.000442572242795569	0.0190151678736003	0.0172099389885131	PTH1R/RDH12/LOX/CTSK/IL6/IL20RB/IGHG3/IGHA1/IGKC/OCLN/HAMP/MFSD2A/IGHA2/JCHAIN/CALCA/SH3GL2/TFF2/PTGS2/PIP/TF	20
BP	GO:0007171	activation of transmembrane receptor protein tyrosine kinase activity	4/513	14/18723	0.000448045969576103	0.0190290788228012	0.0172225292842502	EGF/GREM1/EFNA5/PRLR	4
BP	GO:0090087	regulation of peptide transport	15/513	202/18723	0.000470560226291549	0.0197581822289463	0.017882414341247	NR0B2/ADCYAP1/IL6/FGB/EFNA5/MYRIP/FGA/CRHBP/OXCT1/SYT9/CFTR/NOS2/SYBU/FGG/SFRP1	15
BP	GO:0016485	protein processing	16/513	225/18723	0.000497817464884879	0.0206678149747149	0.018705689957886	SPON1/PCSK1/HP/GRIN2A/REN/IL1R2/TMPRSS2/FGB/F11/FGA/CPXM1/ANGPTL8/COMP/F3/FGG/C1R	16
BP	GO:0046942	carboxylic acid transport	18/513	273/18723	0.000562706605920907	0.0228857338734831	0.020713047935633	AQP9/PLA2G1B/NR0B2/SLC38A5/SLC22A6/PLA2G2D/SLC22A13/SLC5A8/AKR1C1/ABCG2/CYP4A11/SLC10A2/SLC16A9/SLC47A1/SLC13A2/SLC16A11/PLA2G2A/NOS2	18
BP	GO:0015908	fatty acid transport	9/513	86/18723	0.000574360490618566	0.0228857338734831	0.020713047935633	PLA2G1B/FABP4/PLA2G2D/SLC5A8/FABP1/CYP4A11/MFSD2A/SLC27A2/PLA2G2A	9
BP	GO:0050900	leukocyte migration	22/513	369/18723	0.000575563030922798	0.0228857338734831	0.020713047935633	CXCL6/PLA2G1B/DPEP1/LBP/CCL19/IL6/CCL26/CXCL13/GREM1/CXCL5/CXCL2/BMP5/ARTN/SAA1/CXCL1/ITGA2B/MMP9/CALCA/CXCL8/KIT/ADD2/C10orf99	22
BP	GO:0050819	negative regulation of coagulation	7/513	53/18723	0.000576014411430021	0.0228857338734831	0.020713047935633	FGB/F11/F2/FGA/PROC/PLG/FGG	7
BP	GO:0010951	negative regulation of endopeptidase activity	17/513	252/18723	0.000614028327331094	0.0241365390371105	0.0218451063374119	DPEP1/SPOCK1/WFDC3/SPINK13/SERPINF1/VIL1/TFPI2/WFDC5/AMBP/TNFSF14/FABP1/RARRES1/MMP9/PTGS2/SFRP2/SPINK2/PI3	17
BP	GO:0070098	chemokine-mediated signaling pathway	9/513	88/18723	0.000680081731493572	0.0264515999775658	0.0239403840549039	CXCL6/CCL19/CCL26/CXCL13/CXCL5/CXCL2/CXCL1/TFF2/CXCL8	9
BP	GO:0050818	regulation of coagulation	8/513	71/18723	0.000703713579928225	0.0270856424774457	0.0245142329323681	FGB/F11/F2/FGA/PROC/PLG/F3/FGG	8
BP	GO:1903034	regulation of response to wounding	13/513	167/18723	0.000711089076251162	0.0270873622345159	0.0245157894221372	VIL1/APCS/FGB/F11/F2/FGA/OCLN/PROC/PLG/CLDN19/F3/FGG/AJAP1	13
BP	GO:0097530	granulocyte migration	12/513	148/18723	0.000788374126947977	0.0297249224395181	0.0269029495307596	CXCL6/PLA2G1B/DPEP1/LBP/CCL19/CCL26/CXCL13/CXCL5/CXCL2/SAA1/CXCL1/CXCL8	12
BP	GO:0030072	peptide hormone secretion	16/513	236/18723	0.000833664703206591	0.0311150613974581	0.028161113897792	NR0B2/ADCYAP1/IL6/FGB/EFNA5/MYRIP/FGA/CRHBP/OXCT1/SYT9/PTPRN/CFTR/NOS2/SYBU/FGG/SFRP1	16
BP	GO:0003014	renal system process	10/513	110/18723	0.000885071033230502	0.032703374677867	0.0295986386586664	HSD11B2/SLC22A6/NPR3/REN/CYP4A11/IGHA1/IGKV3-20/IGHA2/JCHAIN/AGTR1	10
BP	GO:0010466	negative regulation of peptidase activity	17/513	262/18723	0.000947074353890517	0.0346479181943115	0.0313585744899445	DPEP1/SPOCK1/WFDC3/SPINK13/SERPINF1/VIL1/TFPI2/WFDC5/AMBP/TNFSF14/FABP1/RARRES1/MMP9/PTGS2/SFRP2/SPINK2/PI3	17
BP	GO:0090101	negative regulation of transmembrane receptor protein serine/threonine kinase signaling pathway	11/513	131/18723	0.000966994969099693	0.0350298667727781	0.0317042622995844	SOSTDC1/CHRDL1/IL17RD/CILP/GREM2/GREM1/DACT2/PRDM16/SFRP2/DKK1/SFRP1	11
BP	GO:0007596	blood coagulation	15/513	217/18723	0.000985733247630044	0.0351175604705693	0.0317836306858482	PLCG2/IL6/TFPI2/DGKI/FGB/F11/F2/FGA/PROC/SAA1/ITGA2B/PLG/COMP/F3/FGG	15
BP	GO:0060263	regulation of respiratory burst	4/513	17/18723	0.000997927970070304	0.0351175604705693	0.0317836306858482	LBP/IGHA1/IGHA2/JCHAIN	4
BP	GO:1901569	fatty acid derivative catabolic process	4/513	17/18723	0.000997927970070304	0.0351175604705693	0.0317836306858482	CYP4A11/ACAT1/OXCT1/CYP4F3	4
BP	GO:0050727	regulation of inflammatory response	22/513	386/18723	0.00103948951198994	0.0362350353471964	0.0327950166791662	PLCG2/LBP/SERPINF1/ADCYAP1/FABP4/PLA2G2D/IL6/IL20RB/PDE2A/APCS/IL2RA/C2CD4A/OSM/HAMP/PROC/SAA1/FOXP3/MMP9/PTGS2/PLA2G2A/DNASE1L3/AGTR1	22
BP	GO:0002790	peptide secretion	16/513	242/18723	0.00108716987730479	0.0375429223985158	0.0339787378278142	NR0B2/ADCYAP1/IL6/FGB/EFNA5/MYRIP/FGA/CRHBP/OXCT1/SYT9/PTPRN/CFTR/NOS2/SYBU/FGG/SFRP1	16
BP	GO:0050708	regulation of protein secretion	17/513	268/18723	0.00121283023374774	0.0412598757699371	0.0373428175546159	PLA2G1B/NR0B2/IL6/FGB/EFNA5/MYRIP/FGA/SAA1/OXCT1/SYT9/CFTR/KRT20/NOS2/SYBU/FGG/HCAR2/SFRP1	17
BP	GO:0031638	zymogen activation	7/513	60/18723	0.00122439846381803	0.0412598757699371	0.0373428175546159	HP/GRIN2A/FGB/F11/FGA/FGG/C1R	7
BP	GO:0007599	hemostasis	15/513	222/18723	0.00123947123422545	0.0412598757699371	0.0373428175546159	PLCG2/IL6/TFPI2/DGKI/FGB/F11/F2/FGA/PROC/SAA1/ITGA2B/PLG/COMP/F3/FGG	15
BP	GO:0050817	coagulation	15/513	222/18723	0.00123947123422545	0.0412598757699371	0.0373428175546159	PLCG2/IL6/TFPI2/DGKI/FGB/F11/F2/FGA/PROC/SAA1/ITGA2B/PLG/COMP/F3/FGG	15
BP	GO:0070661	leukocyte proliferation	19/513	318/18723	0.00130168247876411	0.0429438996342267	0.0388669664946765	LEF1/CCL19/PLA2G2D/NPR3/IL6/EPO/IL20RB/VTCN1/GREM1/TNFSF14/IL2RA/LMO1/MS4A1/FOXP3/CRP/KIT/CD79A/CD19/MZB1	19
BP	GO:0008202	steroid metabolic process	19/513	319/18723	0.00134988335660241	0.0441399911738575	0.0399495055791881	NR0B2/HSD11B1/HSD11B2/MIR27B/CYP17A1/AKR1C1/PRLR/CYP1B1/APOB/ACAT1/BMP5/HMGCS2/CFTR/SLC22A24/SLC27A2/KIT/PPARGC1A/APOL1/AGTR1	19
BP	GO:0019221	cytokine-mediated signaling pathway	25/513	472/18723	0.0013739769430518	0.0445337263559334	0.0403058610163949	CXCL6/CCL19/IL17RD/MIR27B/IL6/CCL26/EPO/GREM2/IL20RB/CXCL13/IL1R2/CXCL5/PRLR/IL2RA/CXCL2/OSM/CARD14/TNFRSF17/CNTFR/CXCL1/PTPRN/TFF2/CXCL8/KIT/F3	25
BP	GO:0016042	lipid catabolic process	19/513	320/18723	0.00139959550089011	0.0449696119633823	0.0407003652753125	PLA2G1B/HSD11B1/PLCG2/PLA2G2D/GBA3/FABP1/CYP1B1/APOB/CYP4A11/ACAT1/LGALS12/MFSD2A/CRABP1/SLC27A2/PLA2G2A/HCAR2/CYP4F3/AKR1B10/PCK1	19
BP	GO:0001895	retina homeostasis	8/513	79/18723	0.00142668190326603	0.045070064273494	0.0407912810189845	RDH12/IGHG3/IGHA1/IGKC/IGHA2/JCHAIN/PIP/TF	8
BP	GO:1902042	negative regulation of extrinsic apoptotic signaling pathway via death domain receptors	5/513	31/18723	0.00142711705548005	0.045070064273494	0.0407912810189845	FGB/FGA/BMP5/SFRP2/FGG	5
BP	GO:1901881	positive regulation of protein depolymerization	4/513	19/18723	0.00155611032338568	0.0487273529229669	0.0441013603692802	STMN2/VIL1/ACTN2/SLN	4
BP	GO:0071356	cellular response to tumor necrosis factor	15/513	229/18723	0.00168530317981735	0.0523293718439085	0.0473614170922576	CCL19/MIR27B/FABP4/CCL26/APOB/OCLN/HAMP/CARD14/TNFRSF17/CRHBP/CALCA/CXCL8/PPARGC1A/SFRP1/PCK1	15
BP	GO:0034612	response to tumor necrosis factor	16/513	253/18723	0.00172247243772254	0.0530377971448733	0.0480025871460046	CCL19/MIR27B/FABP4/CCL26/APOB/OCLN/HAMP/CARD14/TNFRSF17/CRHBP/CALCA/CXCL8/PTGS2/PPARGC1A/SFRP1/PCK1	16
BP	GO:0035296	regulation of tube diameter	11/513	141/18723	0.00175674653548987	0.0532063807265171	0.0481551660332297	CHRM3/ADCYAP1/NPR3/FGB/FGA/CALCA/COMP/CRP/PTGS2/FGG/AGTR1	11
BP	GO:0097746	blood vessel diameter maintenance	11/513	141/18723	0.00175674653548987	0.0532063807265171	0.0481551660332297	CHRM3/ADCYAP1/NPR3/FGB/FGA/CALCA/COMP/CRP/PTGS2/FGG/AGTR1	11
BP	GO:0001885	endothelial cell development	7/513	64/18723	0.00179325492904602	0.0538705444132118	0.048756276504743	TNMD/PDE2A/MARVELD2/PROC/FOXP3/COL22A1/CNMD	7
CC	GO:0019814	immunoglobulin complex	113/547	167/19550	1.46030809813177e-137	4.92123829070408e-135	4.61149925725823e-135	IGKJ1/IGLV2-11/IGHV4-4/IGLV4-69/IGHD/IGKV1-9/IGLV2-14/IGHJ1/IGLL5/IGHV3-66/IGHV4-34/IGLC3/IGHV3-35/IGHV2-70/IGLC6/IGHV1-24/IGKV3D-20/IGLV1-47/IGKV1-16/IGHV3-23/IGHV5-51/IGHV1-69D/IGKV2D-28/IGLV5-45/IGHV3-72/IGLV7-43/IGHV1-58/IGLV3-27/IGHV3-73/IGHV4-59/IGHV4-39/IGKV1D-33/IGHV3-49/IGHV4-28/IGHG4/IGHV5-10-1/IGHG3/IGKV2-29/IGKV6D-21/IGHV3-13/IGLV4-60/IGLV1-51/IGHV1-45/IGLV3-10/IGKV3-15/IGKV2D-29/IGKV…	113
CC	GO:0042571	immunoglobulin complex, circulating	52/547	77/19550	9.29690200481995e-63	1.56652798781216e-60	1.46793189549789e-60	IGHV4-4/IGHD/IGLL5/IGHV3-66/IGHV4-34/IGLC3/IGHV3-35/IGHV2-70/IGLC6/IGHV1-24/IGHV3-23/IGHV5-51/IGHV1-69D/IGHV3-72/IGHV1-58/IGHV3-73/IGHV4-59/IGHV4-39/IGHV3-49/IGHV4-28/IGHG4/IGHV5-10-1/IGHG3/IGHV3-13/IGHV1-45/IGHV6-1/IGHA1/IGKC/IGHM/IGKV3-20/IGHV3-74/IGLC7/IGHV3-11/IGHA2/IGHV3-64D/IGHV3-21/IGHV2-5/IGHV3-15/IGHV1-69/IGLC2/IGHV3-7/JCHAIN/IGHV3-20/IGHG1/IGHV3-48/IGHE/IGHV3-53/IGHV3-43/IGHV3-33/IGHV1-…	52
CC	GO:0009897	external side of plasma membrane	73/547	421/19550	6.77227482231706e-37	7.60752205040283e-35	7.12871033928111e-35	IGHV4-4/IGHD/IGLL5/CTSK/IGHV3-66/IGHV4-34/IGLC3/IGHV3-35/IGHV2-70/IGLC6/IGHV1-24/IGHV3-23/IGHV5-51/IGHV1-69D/IGHV3-72/IGHV1-58/IGHV3-73/IGHV4-59/IGHV4-39/VTCN1/IGHV3-49/NCAM1/FGB/IGHV4-28/IGHG4/EFNA5/IGHV5-10-1/IGHG3/F2/PRLR/ABCG2/IGHV3-13/IGHV1-45/IL2RA/IGHV6-1/IGHA1/FGA/IGKC/IGHM/IGHV3-74/IGLC7/IGHV3-11/IGHA2/CNTFR/IGHV3-64D/IGHV3-21/IGHV2-5/MS4A1/IGHV3-15/ITGA2B/IGHV1-69/IGLC2/PLG/IGHV3-7/IGHV…	73
CC	GO:0072562	blood microparticle	43/547	146/19550	4.41526579895457e-32	3.71986143561922e-30	3.48573615706939e-30	IGHD/IGLC3/IGLV1-47/HP/IGHV3-23/IGKV2D-28/AMBP/IGKV1D-33/APCS/FGB/IGHG4/IGHG3/F2/IGHV3-13/AFM/IGKV3-15/IGKV1D-12/IGKV3D-11/IGHA1/FGA/IGKC/IGHM/IGKV3-20/IGLV3-25/C1S/IGLV3-21/IGHA2/IGKV2-30/IGKV1-5/ITGA2B/IGLC2/PLG/IGHV3-7/JCHAIN/IGKV4-1/IGHG1/FGG/IGHG2/C1R/TF/IGKV1-17/APOL1/IGKV1-39	43
CC	GO:0045177	apical part of cell	40/547	435/19550	4.44335137267183e-11	2.99481882518081e-09	2.8063271827401e-09	SLC22A8/PTH1R/DPEP1/CLIC5/PAPPA2/S100G/CTSK/SLC12A1/SLC22A12/SLC22A13/ATP6V0A4/SLC34A1/SLC5A8/REN/SCNN1A/SLC6A18/MUC20/CD300LG/ATP6V0D2/ABCG2/MYO7B/FABP1/CYP4A11/SLC10A2/OCLN/MARVELD2/SLC6A19/SLC47A1/HAMP/CNTFR/MAL/SLC5A1/SLC44A4/CFTR/SCNN1G/SLC22A11/PTPRH/CA4/TF/AJAP1	40
CC	GO:0016324	apical plasma membrane	36/547	367/19550	7.05609380911178e-11	3.96317268945112e-09	3.71373358374304e-09	SLC22A8/PTH1R/DPEP1/CLIC5/PAPPA2/S100G/CTSK/SLC12A1/SLC22A12/SLC22A13/ATP6V0A4/SLC34A1/SLC5A8/SCNN1A/SLC6A18/MUC20/CD300LG/ATP6V0D2/ABCG2/CYP4A11/SLC10A2/OCLN/MARVELD2/SLC6A19/SLC47A1/CNTFR/MAL/SLC5A1/SLC44A4/CFTR/SCNN1G/SLC22A11/PTPRH/CA4/TF/AJAP1	36
CC	GO:0031526	brush border membrane	9/547	58/19550	3.08987726814349e-05	0.00148755519909194	0.0013939295946512	PTH1R/SLC22A12/ATP6V0A4/SLC34A1/SLC6A18/ABCG2/SLC6A19/SLC5A1/CA4	9
CC	GO:0005903	brush border	12/547	106/19550	4.1149490468193e-05	0.00173342228597263	0.00162432199216551	PTH1R/SLC22A12/VIL1/ATP6V0A4/SLC34A1/SLC6A18/ABCG2/MYO7B/SLC6A19/ESPN/SLC5A1/CA4	12
CC	GO:0062023	collagen-containing extracellular matrix	27/547	425/19550	7.08987623612255e-05	0.00265476476841478	0.0024876758723237	CBLN1/SPON1/TNN/EGFL6/FREM1/ZP1/SERPINF1/APLP1/CILP/COL25A1/AMBP/GREM1/NCAM1/APCS/FGB/TGFBI/F2/FGA/TNXA/PLG/MMP9/COMP/SFRP2/F3/NTN1/FGG/SFRP1	27
CC	GO:0005788	endoplasmic reticulum lumen	21/547	313/19550	0.000212274684295726	0.00715365686076597	0.00670341108302293	ARSF/SPON1/IGFBP1/COLGALT2/CHRDL1/TSPAN5/IL6/ENAM/COL25A1/F2/APOB/FGA/PROC/COL22A1/SLC27A2/PTGS2/ERP27/FGG/TF/APOL1/MZB1	21
CC	GO:0098862	cluster of actin-based cell projections	13/547	161/19550	0.000613506264329366	0.0187956010071815	0.0176126200285942	PTH1R/CLIC5/SLC22A12/VIL1/ATP6V0A4/SLC34A1/SLC6A18/ABCG2/MYO7B/SLC6A19/ESPN/SLC5A1/CA4	13
CC	GO:0034364	high-density lipoprotein particle	5/547	27/19550	0.000815954982058066	0.0229147357461307	0.0214724995278438	PLTP/SAA2/APOB/SAA1/APOL1	5
MF	GO:0003823	antigen binding	80/490	171/18368	2.63526440450928e-80	1.72609818495358e-77	1.52290542955325e-77	IGLV2-11/IGHV4-4/IGHD/IGLV2-14/IGLL5/IGHV3-66/IGHV4-34/IGLC3/IGHV3-35/IGHV2-70/IGLC6/IGHV1-24/IGLV1-47/IGKV1-16/IGHV3-23/IGHV5-51/IGHV1-69D/IGKV2D-28/IGHV3-72/IGLV7-43/IGHV1-58/IGLV3-27/IGHV3-73/IGHV4-59/IGHV4-39/IGKV1D-33/IGHV3-49/IGHV4-28/IGHG4/IGHV5-10-1/IGHG3/IGHV3-13/IGLV1-51/IGHV1-45/IGKV3-15/IGKV1D-12/IGKV3D-11/IGHV6-1/IGHA1/IGKC/IGHM/IGKV3-20/IGHV3-74/IGLC7/IGLV3-25/IGLV1-44/IGHV3-11/IGLV…	80
MF	GO:0034987	immunoglobulin receptor binding	51/490	79/18368	3.79696799311279e-61	1.24350701774444e-58	1.09712390958891e-58	IGHV4-4/IGHD/IGLL5/IGHV3-66/IGHV4-34/IGLC3/IGHV3-35/IGHV2-70/IGLC6/IGHV1-24/IGHV3-23/IGHV5-51/IGHV1-69D/IGHV3-72/IGHV1-58/IGHV3-73/IGHV4-59/IGHV4-39/IGHV3-49/IGHV4-28/IGHG4/IGHV5-10-1/IGHG3/IGHV3-13/IGHV1-45/IGHV6-1/IGHA1/IGKC/IGHM/IGHV3-74/IGLC7/IGHV3-11/IGHA2/IGHV3-64D/IGHV3-21/IGHV2-5/IGHV3-15/IGHV1-69/IGLC2/IGHV3-7/JCHAIN/IGHV3-20/IGHG1/IGHV3-48/IGHE/IGHV3-53/IGHV3-43/IGHV3-33/IGHV1-69-2/IGHG…	51
MF	GO:0045236	CXCR chemokine receptor binding	7/490	18/18368	2.27214378043231e-07	4.96084725394387e-05	4.37686644020118e-05	CXCL6/CXCL13/CXCL5/CXCL2/CXCL1/TFF2/CXCL8	7
MF	GO:0008009	chemokine activity	9/490	49/18368	5.05622277983108e-06	0.00082795648019734	0.000730491133191386	CXCL6/CCL19/CCL26/CXCL13/CXCL5/CXCL2/CXCL1/CXCL8/C10orf99	9
MF	GO:0030546	signaling receptor activator activity	31/490	495/18368	1.07262736735622e-05	0.00140514185123665	0.00123973142037593	CXCL6/CCL19/ADCYAP1/EGF/FLRT3/IL6/CCL26/EPO/GREM2/SST/CXCL13/GREM1/CXCL5/EFNA5/F2/TNFSF14/CXCL2/CCN6/OSM/HAMP/WNT10A/BMP5/ARTN/CXCL1/NRG2/CALCA/ANGPTL8/CXCL8/SFRP2/DKK1/C10orf99	31
MF	GO:0042379	chemokine receptor binding	10/490	72/18368	2.02868377097959e-05	0.00190521768923421	0.00168093935136935	CXCL6/CCL19/CCL26/CXCL13/CXCL5/CXCL2/CXCL1/TFF2/CXCL8/C10orf99	10
MF	GO:0048018	receptor ligand activity	30/490	487/18368	2.03611050757854e-05	0.00190521768923421	0.00168093935136935	CXCL6/CCL19/ADCYAP1/EGF/FLRT3/IL6/CCL26/EPO/GREM2/SST/CXCL13/GREM1/CXCL5/F2/TNFSF14/CXCL2/CCN6/OSM/HAMP/WNT10A/BMP5/ARTN/CXCL1/NRG2/CALCA/ANGPTL8/CXCL8/SFRP2/DKK1/C10orf99	30
MF	GO:0008509	anion transmembrane transporter activity	22/490	314/18368	3.96205602889988e-05	0.00289289623224625	0.00255235039213048	SLC22A8/CLIC5/BEST4/SLC38A5/SLC22A6/SLC12A1/SLC22A13/SLC18A2/SLC5A8/CLIC6/ABCG2/ANO3/SLC47A1/SLC13A2/MFSD2A/SLC9A2/SLC13A1/SLC16A11/SLC44A4/CFTR/SLC22A11/APOL1	22
MF	GO:0008201	heparin binding	15/490	166/18368	3.97497192217042e-05	0.00289289623224625	0.00255235039213048	CXCL6/CCN5/APLP1/PLA2G2D/GREM2/COL25A1/CXCL13/F11/F2/RSPO4/APOB/CCN6/SAA1/COMP/SFRP1	15
MF	GO:0005539	glycosaminoglycan binding	18/490	230/18368	4.80196995142429e-05	0.00314529031818291	0.00277503316140204	CXCL6/CCN5/APLP1/PLA2G2D/GREM2/COL25A1/CXCL13/REG1B/F11/F2/RSPO4/APOB/CCN6/IGHM/SAA1/JCHAIN/COMP/SFRP1	18
MF	GO:0015291	secondary active transmembrane transporter activity	18/490	240/18368	8.32960421390162e-05	0.00495990069100506	0.00437603130471961	SLC22A8/SLC22A6/SLC12A1/SLC18A2/SLC34A1/SLC5A8/SLC6A18/SLC10A2/SLC16A9/SLC6A19/SLC47A1/SLC13A2/MFSD2A/SLC9A2/SLC13A1/SLC16A11/SLC5A1/SLC22A11	18
MF	GO:0046943	carboxylic acid transmembrane transporter activity	14/490	163/18368	0.000123335988188805	0.00554444435600358	0.00489176368251662	AQP9/SLC38A5/SLC22A13/SLC5A8/SLC6A18/ABCG2/SLC10A2/SLC16A9/SLC6A19/SLC47A1/SLC13A2/MFSD2A/SLC16A11/SLC27A2	14
MF	GO:0015293	symporter activity	13/490	144/18368	0.000129693699955259	0.00554444435600358	0.00489176368251662	SLC12A1/SLC18A2/SLC34A1/SLC5A8/SLC6A18/SLC10A2/SLC16A9/SLC6A19/SLC13A2/MFSD2A/SLC13A1/SLC16A11/SLC5A1	13
MF	GO:0005342	organic acid transmembrane transporter activity	14/490	164/18368	0.000131626625353204	0.00554444435600358	0.00489176368251662	AQP9/SLC38A5/SLC22A13/SLC5A8/SLC6A18/ABCG2/SLC10A2/SLC16A9/SLC6A19/SLC47A1/SLC13A2/MFSD2A/SLC16A11/SLC27A2	14
MF	GO:0015370	solute:sodium symporter activity	9/490	73/18368	0.000135646287915495	0.00554444435600358	0.00489176368251662	SLC12A1/SLC18A2/SLC34A1/SLC5A8/SLC10A2/SLC13A2/MFSD2A/SLC13A1/SLC5A1	9
MF	GO:0001664	G protein-coupled receptor binding	20/490	295/18368	0.000137717650527493	0.00554444435600358	0.00489176368251662	CXCL6/PACRG/CCL19/ADCYAP1/APLP1/CCL26/UCHL1/CXCL13/CLIC6/CXCL5/CXCL2/WNT10A/SAA1/CXCL1/CALCA/TFF2/CXCL8/C10orf99/SFRP1/AGTR1	20
MF	GO:0008028	monocarboxylic acid transmembrane transporter activity	8/490	58/18368	0.000143901609239788	0.00554444435600358	0.00489176368251662	SLC22A13/SLC5A8/ABCG2/SLC10A2/SLC16A9/MFSD2A/SLC16A11/SLC27A2	8
MF	GO:0005125	cytokine activity	17/490	235/18368	0.000200928657909636	0.0073115706072673	0.00645086743815146	CXCL6/CCL19/IL6/CCL26/EPO/GREM2/CXCL13/GREM1/CXCL5/TNFSF14/CXCL2/OSM/WNT10A/BMP5/CXCL1/CXCL8/C10orf99	17
MF	GO:0015081	sodium ion transmembrane transporter activity	13/490	152/18368	0.000222675075177136	0.0076764302232118	0.00677277652477827	SLC12A1/SLC18A2/SLC34A1/SLC5A8/SCNN1A/SCN4A/SLC10A2/SLC13A2/MFSD2A/SLC9A2/SLC13A1/SLC5A1/SCNN1G	13
MF	GO:0004252	serine-type endopeptidase activity	14/490	174/18368	0.000244873983327811	0.0080196229539858	0.00707556930773516	CTSK/PCSK1/HP/TPSG1/TMPRSS2/F11/F2/PROC/C1S/PLG/MMP9/F3/C1R/MMP13	14
MF	GO:1901681	sulfur compound binding	18/490	265/18368	0.000286803153051441	0.00894552691660448	0.00789247774562613	CXCL6/CCN5/APLP1/PLA2G2D/GREM2/COL25A1/PANK1/CXCL13/F11/F2/RSPO4/APOB/CCN6/ALDH6A1/SAA1/OGDHL/COMP/SFRP1	18
MF	GO:0005126	cytokine receptor binding	18/490	271/18368	0.000375732087625713	0.0111865689724928	0.009869708904618	CXCL6/CCL19/IL6/CCL26/EPO/CXCL13/GREM1/CXCL5/EFNA5/PRLR/TNFSF14/CXCL2/OSM/CXCL1/TFF2/CXCL8/LRG1/C10orf99	18
MF	GO:0008236	serine-type peptidase activity	14/490	191/18368	0.000629464457821056	0.0179260530379475	0.0158158346610416	CTSK/PCSK1/HP/TPSG1/TMPRSS2/F11/F2/PROC/C1S/PLG/MMP9/F3/C1R/MMP13	14
MF	GO:0036122	BMP binding	4/490	16/18368	0.000705401941991119	0.0191706333393372	0.0169139055095157	SOSTDC1/GREM2/GREM1/COMP	4
MF	GO:0061135	endopeptidase regulator activity	14/490	194/18368	0.000734031614749356	0.0191706333393372	0.0169139055095157	DPEP1/SPOCK1/WFDC3/SPINK13/SERPINF1/VIL1/TFPI2/WFDC5/AMBP/TNFSF14/RARRES1/SFRP2/SPINK2/PI3	14
MF	GO:0017171	serine hydrolase activity	14/490	195/18368	0.000771999136865143	0.0191706333393372	0.0169139055095157	CTSK/PCSK1/HP/TPSG1/TMPRSS2/F11/F2/PROC/C1S/PLG/MMP9/F3/C1R/MMP13	14
MF	GO:0015103	inorganic anion transmembrane transporter activity	12/490	152/18368	0.000790239847575733	0.0191706333393372	0.0169139055095157	SLC22A8/CLIC5/BEST4/SLC22A6/SLC12A1/SLC18A2/CLIC6/ANO3/SLC13A1/CFTR/SLC22A11/APOL1	12
MF	GO:0005324	long-chain fatty acid transporter activity	4/490	17/18368	0.000903125040109692	0.0211266750454231	0.0186396859782038	FABP4/FABP1/MFSD2A/SLC27A2	4
MF	GO:0016614	oxidoreductase activity, acting on CH-OH group of donors	11/490	136/18368	0.00105948828988535	0.0239298217198242	0.0211128519472616	HSD11B1/RDH12/HSD11B2/LDHD/AKR1C1/CYP4A22/HAO2/DHDH/MIOX/CYP4F3/AKR1B10	11
MF	GO:0004866	endopeptidase inhibitor activity	13/490	180/18368	0.00111403798036423	0.0243231625712857	0.0214598895164899	DPEP1/SPOCK1/WFDC3/SPINK13/SERPINF1/VIL1/TFPI2/WFDC5/AMBP/TNFSF14/RARRES1/SPINK2/PI3	13
MF	GO:0004867	serine-type endopeptidase inhibitor activity	9/490	98/18368	0.00122394669309324	0.0258608091605184	0.0228165274875445	SPOCK1/WFDC3/SPINK13/SERPINF1/TFPI2/WFDC5/AMBP/SPINK2/PI3	9
MF	GO:0004175	endopeptidase activity	23/490	430/18368	0.00131147389509412	0.0268442312902078	0.0236841831712722	PAPPA2/CTSK/ADAMTS16/PCSK1/UCHL1/HP/TPSG1/REN/ADAMTS14/USP2/TMPRSS2/F11/F2/PROC/C1S/PLG/MMP9/ADAM12/F3/PIP/C1R/MMP13/SFRP1	23
MF	GO:0061134	peptidase regulator activity	15/490	230/18368	0.00135293711844336	0.0268537518963757	0.0236925830311133	DPEP1/SPOCK1/WFDC3/SPINK13/SERPINF1/VIL1/TFPI2/WFDC5/AMBP/TNFSF14/RARRES1/MAL/SFRP2/SPINK2/PI3	15
MF	GO:0030414	peptidase inhibitor activity	13/490	187/18368	0.00157371175781612	0.0303170941579282	0.0267482277102493	DPEP1/SPOCK1/WFDC3/SPINK13/SERPINF1/VIL1/TFPI2/WFDC5/AMBP/TNFSF14/RARRES1/SPINK2/PI3	13
MF	GO:0004497	monooxygenase activity	9/490	102/18368	0.00162267172463969	0.0303671422753999	0.0267923842654794	PAH/CYP17A1/AKR1C1/CYP4A22/CYP1B1/CYP4A11/MIOX/NOS2/CYP4F3	9
MF	GO:0015294	solute:cation symporter activity	9/490	104/18368	0.00185781127136856	0.033801843965178	0.0298227598824953	SLC12A1/SLC18A2/SLC34A1/SLC5A8/SLC10A2/SLC13A2/MFSD2A/SLC13A1/SLC5A1	9
MF	GO:0022853	active ion transmembrane transporter activity	16/490	267/18368	0.00226767852529638	0.0393183139296519	0.034689842261758	SLC22A8/SLC22A6/SLC12A1/SLC18A2/SLC34A1/SLC5A8/SLC10A2/SLC47A1/SLC13A2/MFSD2A/SLC9A2/SLC13A1/SLC5A1/CFTR/SLC22A11/ATP13A4	16
MF	GO:0005201	extracellular matrix structural constituent	12/490	172/18368	0.00228106248752179	0.0393183139296519	0.034689842261758	SPON1/ZP1/CILP/TFPI2/ENAM/COL25A1/FGB/TGFBI/FGA/COL22A1/COMP/FGG	12
MF	GO:0032052	bile acid binding	3/490	11/18368	0.0026535335583791	0.0445657559163669	0.0393195660877227	PLA2G1B/AKR1C1/FABP1	3
MF	GO:0019865	immunoglobulin binding	4/490	23/18368	0.00296056263798656	0.04847921319703	0.0427723391645953	AMBP/MS4A1/JCHAIN/PIP	4
MF	GO:0022804	active transmembrane transporter activity	21/490	406/18368	0.00310817720693845	0.049655026110846	0.0438097377820079	SLC22A8/SLC22A6/SLC12A1/SLC18A2/SLC34A1/SLC5A8/SLC6A18/ABCG2/SLC10A2/SLC16A9/SLC6A19/SLC47A1/SLC13A2/MFSD2A/SLC9A2/SLC13A1/SLC16A11/SLC5A1/CFTR/SLC22A11/ATP13A4	21
