# Supplementary material for: Establishment of a Seven-Gene Signature Associated with CD8+ T Cells through the Utilization of Both Single-Cell and Bulk RNA-Sequencing Techniques in Clear Cell Renal Cell Carcinoma
Source: Int J Mol Sci. 2023 Sep 6;24(18):13729. doi: 10.3390/ijms241813729 (PMC10530336; doi:10.3390/ijms241813729)
Supplement: Supplementary file 1 [file ijms-24-13729-s001.zip › Supplementary Table S3-KEGG.xls]

ID	Description	GeneRatio	BgRatio	pvalue	p.adjust	qvalue	geneID	Count
hsa04061	Viral protein interaction with cytokine and cytokine receptor	12/205	100/8468	4.75578534402018e-06	0.00126979468685339	0.00114138848256484	CXCL6/CCL19/IL6/CCL26/IL20RB/CXCL13/CXCL5/TNFSF14/IL2RA/CXCL2/CXCL1/CXCL8	12
hsa04610	Complement and coagulation cascades	10/205	86/8468	3.95790493306578e-05	0.00528380308564281	0.00474948591967893	FGB/F11/F2/FGA/PROC/C1S/PLG/F3/FGG/C1R	10
hsa04978	Mineral absorption	8/205	60/8468	8.93227399622042e-05	0.00673961292824913	0.00605807903662843	S100G/SLC34A1/MT1A/SLC6A19/SLC5A1/MT1X/MT2A/TF	8
hsa04060	Cytokine-cytokine receptor interaction	19/205	297/8468	0.000100967983943807	0.00673961292824913	0.00605807903662843	CXCL6/CCL19/IL6/CCL26/EPO/IL20RB/CXCL13/IL1R2/CXCL5/PRLR/TNFSF14/IL2RA/CXCL2/OSM/BMP5/TNFRSF17/CNTFR/CXCL1/CXCL8	19
hsa04064	NF-kappa B signaling pathway	10/205	104/8468	0.000199905500199182	0.0106749537106363	0.00959546400956072	PLCG2/LBP/CCL19/TNFSF14/CXCL2/CARD14/BCL2A1/CXCL1/CXCL8/PTGS2	10
hsa05323	Rheumatoid arthritis	9/205	93/8468	0.000397005663411377	0.0164013159316695	0.0147427558936355	CXCL6/CTSK/IL6/ATP6V0A4/ATP6V0D2/CXCL5/CXCL2/CXCL1/CXCL8	9
hsa04657	IL-17 signaling pathway	9/205	94/8468	0.000429997046897702	0.0164013159316695	0.0147427558936355	CXCL6/IL6/CXCL5/CXCL2/CXCL1/MMP9/CXCL8/PTGS2/MMP13	9
hsa04975	Fat digestion and absorption	6/205	43/8468	0.000540098703964045	0.0180257942448	0.0162029611189214	PLA2G1B/PLA2G2D/FABP1/APOB/ACAT1/PLA2G2A	6
hsa04640	Hematopoietic cell lineage	9/205	99/8468	0.000630646061865708	0.018709166502016	0.0168172283164189	CD7/IL6/EPO/IL1R2/IL2RA/MS4A1/ITGA2B/KIT/CD19	9
hsa04976	Bile secretion	8/205	89/8468	0.00135492791541355	0.0361765753415418	0.0325182699699252	SLC22A8/AQP9/NR0B2/ABCG2/UGT1A10/SLC10A2/SLC5A1/CFTR	8
hsa04960	Aldosterone-regulated sodium reabsorption	5/205	37/8468	0.00183722004681778	0.0445943411363951	0.0400848010214787	HSD11B2/NR3C2/SCNN1A/KCNJ1/SCNN1G	5
hsa03320	PPAR signaling pathway	7/205	75/8468	0.00216778758473352	0.0480545990807314	0.0431951452411069	PLTP/FABP4/FABP1/HMGCS2/SLC27A2/SCD5/PCK1	7
hsa05133	Pertussis	7/205	76/8468	0.00233973703389329	0.0480545990807314	0.0431951452411069	CXCL6/IL6/CXCL5/C1S/CXCL8/NOS2/C1R	7
