# Supplementary material for: Establishment of a Seven-Gene Signature Associated with CD8+ T Cells through the Utilization of Both Single-Cell and Bulk RNA-Sequencing Techniques in Clear Cell Renal Cell Carcinoma
Source: Int J Mol Sci. 2023 Sep 6;24(18):13729. doi: 10.3390/ijms241813729 (PMC10530336; doi:10.3390/ijms241813729)
Supplement: Supplementary file 1 [file ijms-24-13729-s001.zip › Supplementary Table S4-primers for qRT-PCR.xls]

## Sheet: Sheet1
Names	Sequence (5'-3')
GRN-F	CTGTCCCTCCTCCGATACCT
GRN-R	CTCCAGTCCAGCCACGAT
RARRES2-F	AATGGGAGGAAACGGAAATG
RARRES2-R	CGAACTGTCCAGGGAAGTAGAA
SOCS3-F	TCGCCACCTACTGAACCCT
SOCS3-R	GGTCCAGGAACTCCCGAAT
CLDN4-F	TTATGGTGATAGTGCCGGTGTC
CLDN4-R	CGGAGTAAGGCTTGTCTGTGC
RBP7-F	GTATTGACTTTGCCACTCG
RBP7-R	CATTGTCCCAGATAACCA
TNFSF14-F	CACCCACGGCCTCTACAA
TNFSF14-R	CACGGACGACCACCTTCTC
XCL1-F	TTGTGGAAGGTGTAGGGAGT
XCL1-R	TGTTGGCTTGGTCTGGAT
GAPDH-F	GGAGTCCACTGGCGTCTT
GAPDH-R	GAGTCCTTCCACGATACCAA
