# Supplementary material for: Establishment of a Seven-Gene Signature Associated with CD8+ T Cells through the Utilization of Both Single-Cell and Bulk RNA-Sequencing Techniques in Clear Cell Renal Cell Carcinoma
Source: Int J Mol Sci. 2023 Sep 6;24(18):13729. doi: 10.3390/ijms241813729 (PMC10530336; doi:10.3390/ijms241813729)
Supplement: Supplementary file 1 [file ijms-24-13729-s001.zip › Supplementary Table S1-immune and CD8+ T cells-related DEGs.xls]

CCL5
CD3D
GZMB
TRBC1
TRBC2
IL7R
LTB
CXCR4
TRAC
HCST
CD3E
PTPRC
CYTIP
IL2RG
CD48
PRF1
RAC2
CD27
CD247
CD3G
GZMM
LCK
RPS19
SH2D1A
TRAT1
FCGRT
CD63
EGR1
IFITM3
STAT4
RAC1
CD8B
ISG20
CD8A
CEBPD
SPP1
IFNG
CD37
GNLY
CTSL
CTSD
CANX
GRN
GSTP1
S100A13
CD81
LAT
ANXA4
ACAP1
FOS
HSP90B1
ATF3
RARRES2
CTSB
VEGFA
SOCS3
KLRD1
YWHAE
IFI27
ADM
ANGPTL4
SERPING1
A2M
NDRG1
CCR7
CXCL14
RUNX3
TNFRSF12A
NAMPT
IL6ST
S100A16
CAV1
INSR
CXCL2
HLA-DRA
CCL2
LGMN
ICAM1
HSP90AA1
HLA-DRB1
SDC4
GAS6
VIM
IL32
NRP1
GDF15
DUSP1
ANXA2
HSPA8
GMFG
TINAGL1
LGALS2
CLDN4
CD53
FABP7
NFKBIA
CEBPB
TYMP
HLA-DQB1
HLA-DMA
DEFB1
IFI6
TCF4
CD74
WFDC2
RBP5
RNF125
ENG
UCP2
JUN
S100A1
EDNRB
TPM2
MAFB
CACYBP
CXCL8
PGF
RBP7
FLT1
TNFRSF18
SELK
C3
LYZ
VCAM1
CXCL3
AKNA
C1QB
STC1
HLA-DMB
HLA-DPA1
HMGB2
C1QA
BGN
TNFSF14
CD14
ESM1
CD36
HLA-DQA1
C1QC
C5AR1
TSC22D3
PLAUR
ANXA1
FCN3
IL1B
HLA-DPB1
CCL3L3
APOBEC3G
CCL3
FCER1G
HSPD1
HLA-DRB5
ELF1
CCL4
IGLC2
CARD16
SOCS1
TYROBP
HSPA6
TNFRSF4
RORA
PIK3R1
BIRC5
CCNA2
CTLA4
CXCR3
TNFRSF9
CXCL13
PSTPIP1
XCL2
XCL1
RASGRP1
HMGN2
HMGB3
HMGB1
TRDC
PMAIP1
ORAI1
APOBEC3C
ITGB2
TMSB4X
PTMA
ANXA6
CDKN2A
ACTG1
PPP1CA
FABP5
B2M
HLA-A
HLA-C
RAD21
PSME2
IFI16
HLA-B
SIVA1
HLA-F
PSME1
RGS2
TAP1
CKLF
PSMB8
CTSH
NFKBIZ
MIF
LGALS3
TXNIP
